# Supplementary material for: The Inhibitory Receptor GPR56 (Adgrg1) Is Specifically Expressed by Tissue-Resident Memory T Cells in Mice But Dispensable for Their Differentiation and Function In Vivo
Source: Cells. 2021 Oct 6;10(10):2675. doi: 10.3390/cells10102675 (PMC8534179; doi:10.3390/cells10102675)
Supplement: Supplementary file 1 [file cells-10-02675-s001.zip]

Archive with 1 entries (1 files):
- cells-1405532.pptx
